# Supplementary material for: Minimum intensity projection of embossed quadrant-detection images for improved photoreceptor mosaic visualisation
Source: Front Ophthalmol (Lausanne). 2024 Mar 13;4:1349297. doi: 10.3389/fopht.2024.1349297 (PMC11325185; doi:10.3389/fopht.2024.1349297)
Supplement: Supplementary file 5 [file SupplementaryMaterials.zip]

Archive with 3 entries (3 files):
- MIP_quad_batch.ijm
- QuadEmbossing.atn
- QuadEmbossing_ReadMe.txt
