# Supplementary material for: Minimum intensity projection of embossed quadrant-detection images for improved photoreceptor mosaic visualisation
Source: Front Ophthalmol (Lausanne). 2024 Mar 13;4:1349297. doi: 10.3389/fopht.2024.1349297 (PMC11325185; doi:10.3389/fopht.2024.1349297)
Supplement: Supplementary file 5 [file SupplementaryMaterials.zip › MIP_quad_batch.ijm]

// Angelos Kalitzeos - February 2024
// doi: 10.3389/fopht.2024.1349297
// This is an ImageJ macro. To install (one-off) place the file in the ImageJ/plugins folder. Restart ImageJ and find the macro under Plugins. Place // each set of embossed images from the four radial splits in respective folders. Follow the prompts. The output images will require renaming for the // current version of the script.

macro "min int proj quad"{
	setBatchMode(true);
	// quad 1
    horzdir= getDirectory("Embossed Horizontal Splits");
	if (horzdir=="")
      exit("No folder selected. Aborting.");
    horzfilenames= getFileList(horzdir);
	n1=lengthOf(horzfilenames);
	// quad 2
    vertdir= getDirectory("Embossed Vertical Splits");
	if (vertdir=="")
      exit("No folder selected. Aborting.");
    vertfilenames= getFileList(vertdir); 
	n2=lengthOf(vertfilenames);
	// quad 3
    diag45dir= getDirectory("Embossed Diagonal 45 Splits");
	if (diag45dir=="")
      exit("No folder selected. Aborting.");
    diag45filenames= getFileList(diag45dir); 
	n3=lengthOf(diag45filenames);
	// quad 4
	diag135dir= getDirectory("Embossed Diagonal 135 Splits");
	if (diag135dir=="")
      exit("No folder selected. Aborting.");
    diag135filenames= getFileList(diag135dir);
	n4=lengthOf(diag135filenames);
	if ((n1==n2) && (n2==n3) && (n3==n4)) {
	// the output folder
	outputdir = getDirectory("Split Quad Output");
	if (outputdir=="")
      exit("No output folder selected. Aborting.");
    //condition for for-loop
	for(i = 0; i < n1; i++) {
      open(horzdir + horzfilenames[i]);
      open(vertdir + vertfilenames[i]);
	  open(diag45dir + diag45filenames[i]);
	  open(diag135dir + diag135filenames[i]);
	  run("Images to Stack", "name=merge use");
	  run("Z Project...", "projection=[Min Intensity]");
	  saveAs("tif", outputdir+File.name);
	  close("*");
	}
	}
	else exit("Images are not quadruples; check your quad emboss folders");
    }
