# Supplementary material for: Minimum intensity projection of embossed quadrant-detection images for improved photoreceptor mosaic visualisation
Source: Front Ophthalmol (Lausanne). 2024 Mar 13;4:1349297. doi: 10.3389/fopht.2024.1349297 (PMC11325185; doi:10.3389/fopht.2024.1349297)
Supplement: Supplementary file 5 [file SupplementaryMaterials.zip › QuadEmbossing_ReadMe.txt]

%% Angelos Kalitzeos - February 2024
%% doi: 10.3389/fopht.2024.1349297

This is an Adobe Photoshop Actions file. It has been tested on Adobe Photoshop CS6 Extended. 

Once in Photoshop, go to Window > Actions. 
From the opened Actions window, click on the drop down menu and select "Load Actions...". 
Browse to the path containing the file and select to load. 
Then click on File > Automate > Batch... 
Select the new "Set" QuadEmbossing and any of the four Actions (Split Vertical, Split Horizontal, Split Diag 45, Split Diag 135) to run through a folder of images, one at a time.
